# Supplementary material for: The Incidence and Risk Factors for the Development of Fractures in Military Populations: A Systematic Review
Source: Healthcare (Basel). 2026 May 13;14(10):1322. doi: 10.3390/healthcare14101322 (PMC13205265; doi:10.3390/healthcare14101322)
Supplement: Supplementary file 1 [file healthcare-14-01322-s001.zip]

Archive with 6 entries (6 files):
- Suppl. Material S5 - Data Extraction Table (personnel).pdf
- Supplementary Material S1 - Note on Protocol.pdf
- Supplementary Material S2 - Search Strings.pdf
- Supplementary Material S3 - Excluded Articles with Reasons.pdf
- Supplementary Material S4 - Data Extraction Table (recruits).pdf
- Supplementary Material S6 - PRISMA_2020_checklist.pdf
